# Supplementary material for: Stationary External Electric Field—Mimicking the Solvent Effect on the Ground-State Tautomerism and Excited-State Proton Transfer in 8-(Benzo[d]thiazol-2-yl)quinolin-7-ol
Source: Molecules. 2024 Jul 26;29(15):3506. doi: 10.3390/molecules29153506 (PMC11313717; doi:10.3390/molecules29153506)
Supplement: Supplementary file 1 [file molecules-29-03506-s001.zip]

Archive with 1 entries (1 files):
- molecules-3124621-supplementary.pdf
